# Supplementary material for: Integrating CT Radiomics and Clinical Features to Optimize TACE Technique Decision-Making in Hepatocellular Carcinoma
Source: Cancers (Basel). 2025 Mar 5;17(5):893. doi: 10.3390/cancers17050893 (PMC11899091; doi:10.3390/cancers17050893)
Supplement: Supplementary file 1 [file cancers-17-00893-s001.zip]

Archive with 1 entries (1 files):
- cancers-3478591-supplementary.pdf
